# Supplementary material for: The Effect of Glycerin Content in Sodium Alginate/Poly(vinyl alcohol)-Based Hydrogels for Wound Dressing Application
Source: Int J Mol Sci. 2021 Nov 6;22(21):12022. doi: 10.3390/ijms222112022 (PMC8584732; doi:10.3390/ijms222112022)
Supplement: Supplementary file 1 [file ijms-22-12022-s001.zip]

Archive with 1 entries (1 files):
- ijms-1421010-SI.tif
